# Supplementary material for: Efficient utilization of aerobic metabolism helps Tibetan locusts conquer hypoxia
Source: BMC Genomics. 2013 Sep 18;14:631. doi: 10.1186/1471-2164-14-631 (PMC3852963; doi:10.1186/1471-2164-14-631)
Supplement: Additional file 1 — Differentially expressed genes between the field populations of locusts (TP/NP). The genes were classified into 14 categories according their functions. The possible targets of hypoxia-inducible factor were indicated with asterisk (*). [file 1471-2164-14-631-S1.xls]

## Sheet: field
Additional file 1: Differentially expressed genes between the field populations of locusts (TP/NP)
ID*	logFC	FDR	GenBank ID	Description	Category#
LM04475	0.334	0.0158936	Q9W2N0	F-actin-capping protein subunit alpha	1
LM00414	0.278	0.0163873	P39937	Protein PAC2	1
LM00775	-0.7354	0.0284803	P05790	Fibroin heavy chain	1
LM09150	-0.6143	0.0006665	P83967.1	Actin, indirect flight muscle	1
LM06746	-0.6043	0.0123476	P11799	Myosin light chain kinase, smooth muscle	1
LM04131	-0.6042	0.0003475	P06603	Tubulin alpha-1 chain	1
LM03938*	-0.5646	0.0065254	Q15746	Myosin light chain kinase, smooth muscle	1
LM04135	-0.4599	0.0003197	Q00215	Actin, cytoplasmic	1
LM00737	-0.4001	0.0189302	O17449	Tubulin beta-1 chain	1
LM03863	-0.3719	0.0318211	P08841	Tubulin beta-3 chain	1
LM04250	-0.3289	0.0025787	P41113	Actin-3	1
LM01734	-0.313	0.0495265	P37276	Dynein heavy chain, cytoplasmic	1
LM03768	-0.287	0.0161457	P36188	Troponin I	1
LM00621	-0.2768	0.0488379	Q27249	Tropomyosin isoforms c/e	1
LM02980	-0.5566	0.0385281	Q9CQI6	Coactosin-like protein	1
LM00689	-0.477	0.0008021	P26352	Thymosin beta-12	1
LM03141	-1.1538	0.0177765	P46804	Spidroin-2	1
LM04010	-0.8187	0.0265314	P46804	Spidroin-2	1
LM00316	-0.4769	0.0039797	Q12955	Ankyrin-3	1
LM00591	-0.9893	0.0008553	P21799	Endocuticle structural glycoprotein ABD-4	1
LM04079	-0.9282	0.0023353	P21799	Endocuticle structural glycoprotein ABD-4	1
LM00659	-0.9105	0.0053788	O02388	Larval cuticle protein LCP-22	1
LM03879	-0.5878	0.0003727	Q11174	Probable endochitinase	1
LM02756	-0.47	0.0205624	P21799	Endocuticle structural glycoprotein ABD-4	1
LM00412	-0.3039	0.0102162	P56561	Endocuticle structural glycoprotein ABD-5	1
LM00167	-0.2993	0.0040381	P21799	Endocuticle structural glycoprotein ABD-4	1
LM03103*	-0.5657	0.0003484	P57078	Receptor-interacting serine/threonine-protein kinase 4	1
LM01868	-0.5696	0.0119	O02437	Protein yellow	1
LM03131*	0.3034	0.0204812	Q07839	Antigen EG13	2
LM01674	0.6211	0.0295896	P33270	Cytochrome P450 6a2	2
LM05367	1.0502	0.005515	P13284	Gamma-interferon-inducible lysosomal thiol reductase	2
LM02544*	0.498	0.0017123	Q9V399	Probable cytochrome P450 303a1	2
LM01696	0.6368	0.0422453	Q9VCW1	Probable cytochrome P450 6d4	2
LM01720	0.5814	0.0113228	Q07994	NADPH--cytochrome P450 reductase	2
LM03975	0.2723	0.0157427	O76217	Peritrophin-1	2
LM00698	-2.7277	0.0007162	Q25641	Allergen Cr-PI	2
LM06110	-1.7156	0.0003628	Q25641	Allergen Cr-PI	2
LM05478	-1.6013	0.0006423	P15714	Antigen LPMC-61	2
LM01424	-0.5099	0.0098125	P35501	Esterase E4	2
LM02347	-0.8535	0.0181798	P35501	Esterase E4	2
LM04165	-0.47	0.0003505	P35501	Esterase E4	2
LM04288	-0.2905	0.0033668	P35501	Esterase E4	2
LM04312	-1.0404	0.0014106	P35501	Esterase E4	2
LM02937	-0.6349	8.92e-05	P35502	Esterase FE4	2
LM01553	-0.5839	0.0078544	P48594	Serpin B4	2
LM03179	-1.6993	0.0001992	P50717	Lysozyme	2
LM05760	-0.2993	0.0054993	P58682	Toll-like receptor 8	2
LM00235	-0.8141	0.005133	P83428	Locustin	2
LM03176	-0.2804	0.0299	P29508	Serpin B3	2
LM03714	-0.6868	0.0165822	P29508	Serpin B3	2
LM03514	-1.984	0.0002304	P28493	Pathogenesis-related protein 5	2
LM06061	-1.1437	0.0001907	Q91XA9	Acidic mammalian chitinase	2
LM02167	-1.1105	0.0002144	Q29550	Liver carboxylesterase	2
LM03302	-0.8408	0.0074696	Q25255	Peritrophin-44	2
LM01769	-0.6366	0.0051506	Q29058	Galectin-4	2
LM04063	0.3454	0.0070206	P41496	Fatty acid-binding protein, muscle	3
LM03749	0.8173	0.0019111	Q99541	Perilipin-2	3
LM08223	0.9873	0.0212282	P13011	Acyl-CoA desaturase 2	3
LM00208	1.0634	0.0298479	O44390	Acyl-CoA Delta(11) desaturase	3
LM02901	1.2385	0.0001321	P28643	3-oxoacyl-[acyl-carrier-protein] reductase, chloroplastic	3
LM05996	-1.4329	0.0250368	O75936	Gamma-butyrobetaine dioxygenase	3
LM06760	-1.2523	0.0020649	Q9VP61	Acetyl-coenzyme A synthetase	3
LM01097	-1.0718	0.0007755	Q62651	Delta(3,5)-Delta(2,4)-dienoyl-CoA isomerase, mitochondrial	3
LM00493	-1.0709	1.41e-05	P05090	Apolipoprotein D	3
LM06776	-0.8266	0.006027	Q9NR19	Acetyl-coenzyme A synthetase, cytoplasmic	3
LM02775*	-0.698	0.0031048	Q9PRL8	Acyl-CoA-binding protein	3
LM03807	-0.6786	0.0152528	P98164	Low-density lipoprotein receptor-related protein 2	3
LM03032	-0.4589	0.005195	P41509	Fatty acid-binding protein, muscle	3
LM00512	-0.6874	0.0262408	P52826	Carnitine O-acetyltransferase	3
LM03470	0.3011	0.0230758	P25160	ADP-ribosylation factor-like protein 1	4
LM03531	0.7078	0.0015229	P31153	S-adenosylmethionine synthase isoform type-2	4
LM05195	0.3992	0.0133575	P31153	S-adenosylmethionine synthase isoform type-2	4
LM06213	0.4573	0.0001819	P61165	UPF0197 transmembrane protein C11orf10	4
LM01215	0.4224	0.0001992	Q10126	Putative uncharacterized transposon-derived protein F52C9.6	4
LM02609	0.4706	0.0010328	Q16775	Hydroxyacylglutathione hydrolase, mitochondrial	4
LM03105*	0.3905	0.0096018	Q96KR6	Protein FAM210B	4
LM07892	0.4288	0.0057243	Q9CQ01	Ribonuclease T2	4
LM05236*	0.575	0.0013825	Q9UGV2	Protein NDRG3	4
LM06697	0.6277	0.0387093	Q9Y3B1	Protein slowmo homolog 2	4
LM04148	0.6389	0.0029326	Q9UG63	ATP-binding cassette sub-family F member 2	4
LM05171*	0.5008	0.0021878	Q9UG63	ATP-binding cassette sub-family F member 2	4
LM03776	0.3008	0.0405043	P11369	Retrovirus-related Pol polyprotein LINE-1	4
LM03463	0.471	0.0136961	P00821	Acylphosphatase-2	4
LM04041	0.2958	0.0230606	P09848	Lactase-phlorizin hydrolase	4
LM04220	0.3194	0.0399237	P09849	Lactase-phlorizin hydrolase	4
LM06084	0.2847	0.0490169	P57747	V-type proton ATPase subunit D	4
LM02258	0.3112	0.0223741	Q25531	V-type proton ATPase subunit d	4
LM06799	0.2687	0.0233263	Q9U5N1	V-type proton ATPase subunit C	4
LM03214	0.4423	0.0004806	Q00765	Receptor expression-enhancing protein 5	4
LM06193*	0.3184	0.0482098	Q62703	Reticulocalbin-2	4
LM06835	0.2864	0.0469407	P49583	Putative choline-phosphate cytidylyltransferase	4
LM06854	0.3957	0.0316178	P47088	GPI mannosyltransferase 1	4
LM03414	0.2674	0.0131635	P82886	Putative beta-carotene-binding protein	4
LM03147	0.3869	0.0482098	O54910	NF-kappa-B inhibitor epsilon	4
LM07177	0.2644	0.0497709	Q91WM2	Cat eye syndrome critical region protein 5 homolog	4
LM02010	0.31	0.0015491	Q10010	Uncharacterized protein T19C3.4	4
LM03404	0.3157	0.0181145	Q8WWI1	LIM domain only protein 7	4
LM06491	0.361	0.0240323	Q11186	Uncharacterized protein C05D11.7	4
LM00297	0.3188	0.0102109	O28058	Uncharacterized protein AF_2225	4
LM03228	0.4838	0.0376536	O16264	Phosphatidylethanolamine-binding protein homolog F40A3.3	4
LM00722	1.0852	0.0017123	Q17040	Protein G12	4
LM02732	-0.442	0.0072387	P05619	Leukocyte elastase inhibitor	4
LM00640	-0.844	0.0019625	P23903	Glucan endo-1,3-beta-glucosidase A1	4
LM00710	-0.5738	0.0144946	P24540	Acylphosphatase-1	4
LM00567	-0.4205	0.0088698	P35085	Calcium-binding protein P	4
LM04074	-0.8695	0.0005824	Q98930	Sortilin-related receptor	4
LM01630	-0.3639	0.0195195	Q9BDT0	Glucosylceramidase	4
LM03638	-0.3823	0.003441	Q9D3D0	Alpha-tocopherol transfer protein-like	4
LM07247	-0.2814	0.0089949	Q9ERI6	Retinol dehydrogenase 14	4
LM04394	-0.2924	0.0316428	Q9NZJ6	Hexaprenyldihydroxybenzoate methyltransferase, mitochondrial	4
LM00617	-1.1672	0.0206228	Q9RV58	Protein DR_1172	4
LM03793	-1.1438	0.0143728	P32122	Arrestin homolog	4
LM04197	-0.9033	0.00548	P10351	Xanthine dehydrogenase	4
LM03772	-0.7482	0.0206	P16116	Aldose reductase	4
LM03373	-0.5049	0.0224861	Q9VBV3	Protein takeout	4
LM03695	-0.9155	0.0436421	Q9VBV3	Protein takeout	4
LM03397	-0.4259	0.0133717	Q9Y512	Sorting and assembly machinery component 50 homolog	4
LM06945	-0.3385	0.0125273	P28175	Limulus clotting factor C	4
LM03921	-0.6672	9.4e-06	Q20140	Probable adenylate kinase isoenzyme F38B2.4	4
LM03455*	-0.4185	0.009618	O08715	A-kinase anchor protein 1, mitochondrial	4
LM05790	-1.1641	0.0225	O08808	Protein diaphanous homolog 1	4
LM07469	-0.5424	0.0025028	Q10082	Uncharacterized protein C11D3.03c	4
LM00116	-0.3114	0.0348052	Q17040	Protein G12	4
LM00601	-4.2374	2.6e-06	Q17040	Protein G12	4
LM00482	-0.6736	0.0208668	P28606	Uncharacterized protein SYNPCC7002_A1628	4
LM07094	-0.6419	0.0132805	P77256	Uncharacterized oxidoreductase YdjG	4
LM02236	0.4819	0.0068493	Q95135	Excitatory amino acid transporter 3	5
LM05233	0.6064	0.0367191	Q9WVB4	Slit homolog 3 protein	5
LM05306	0.2977	0.0152528	P52188	ATP-sensitive inward rectifier potassium channel 12	5
LM03528	0.558	0.0003727	Q16799	Reticulon-1	5
LM02371	0.3752	0.0054832	P16621	Tyrosine-protein phosphatase Lar	5
LM00470	0.5876	0.0302419	P16580	Glutamine synthetase	5
LM07938	0.4551	0.0146425	Q9VHR8	Dipeptidyl peptidase 3	5
LM03547	0.9916	0.0488379	P17276	Protein henna	5
LM06559	0.9798	0.0218446	P17276	Protein henna	5
LM09099	0.2716	0.0152209	P50398	Rab GDP dissociation inhibitor alpha	5
LM05517	-0.4734	0.007391	P10675	Fasciclin-1	5
LM02338	-0.3075	0.0250285	P10675	Fasciclin-1	5
LM05473*	-0.7184	0.0426204	P63240	Neuroendocrine convertase 1	5
LM07496	-0.4456	0.0114144	P28824	Neuropilin-1	5
LM01165	-0.3474	0.0246283	P59823	Interleukin-1 receptor accessory protein-like 1	5
LM05237	-0.3509	0.0010446	Q90404	Agrin	5
LM02354*	0.266	0.0138887	Q28056	Aspartyl/asparaginyl beta-hydroxylase	6
LM03167*	0.4332	0.0014106	O01367	Protein held out wings	6
LM04001	0.3593	0.0005242	P14327	Vegetative-specific protein H7	6
LM06933	0.7362	0.0002763	P16912	Protein kinase DC2	6
LM01474	0.7193	0.0011937	P32023	cGMP-dependent protein kinase, is ozyme 2 forms cD5/T2	6
LM07578	0.5228	0.049484	P08953	Protein toll	6
LM00955	-0.8719	0.0106059	O44252	Protein rolling stone	6
LM04960	-0.3043	0.0110334	Q61831	Mitogen-activated protein kinase 10	6
LM02189	-2.0379	0.0002267	P18173	Glucose dehydrogenase [acceptor]	6
LM00986	-1.1194	0.0263426	Q06342	Basic juvenile hormone-suppressible protein 1	6
LM00699	-0.8279	0.0003828	O11780	Transforming growth factor-beta-induced protein ig-h3	6
LM02774	-1.354	0.0255607	P26618	Platelet-derived growth factor receptor alpha	6
LM02077*	-0.3844	0.0050962	Q99PS1	Vascular endothelial growth factor A	6
LM01974	-1.7194	2.27e-05	P05049	Serine protease snake	6
LM06246	-2.0569	0.0001561	P05049	Serine protease snake	6
LM08451	-2.6118	6.52e-05	P82147	Protein lethal(2)essential for life	6
LM02846	0.41	0.0230055	O14880	Microsomal glutathione S-transferase 3	7
LM00341	-1.4316	0.0003484	P30041	Peroxiredoxin-6	7
LM03935	-0.8043	0.0231808	P07895	Superoxide dismutase [Mn], mitochondrial	7
LM03366	-0.6329	0.0003484	P91938	Thioredoxin reductase 1, mitochondrial	7
LM07964	-0.429	0.0010214	Q9NZV5	Selenoprotein N	7
LM00278	-0.382	0.0082779	Q9UTI2	Glutaredoxin-2	7
LM04099	-0.3813	0.0031434	P20432	Glutathione S-transferase 1-1	7
LM03142	-0.2716	0.0165418	Q8VHC3	Selenoprotein M	7
LM06774	1.1596	0.0015461	P37111	Aminoacylase-1	8
LM07881	-0.3362	0.0374355	Q9UQ90	Paraplegin	8
LM04190	-0.8099	0.0189273	P23141	Liver carboxylesterase 1	8
LM03325	-1.4503	9.7e-05	P80060	Protease inhibitors	8
LM03567	-0.2833	0.0216497	Q24238	Alkaline phosphatase 4	8
LM02395	-1.2447	0.0287201	O02739	Serpin B6	8
LM03033	-0.4419	0.011207	P07759	Serine protease inhibitor A3K	8
LM07990	-0.4776	0.0005839	P31430	Dipeptidase 1	8
LM00539	-1.4618	0.0012862	P35041	Trypsin-7	8
LM05769	1.3165	0.0001522	Q9XT77	Sodium-dependent multivitamin transporter	9
LM06297	0.3366	0.0042966	Q21751	Putative sodium-dependent excitatory amino acid transporter glt-6	9
LM06492	-0.3111	0.0147404	P14142	Solute carrier family 2, facilitated glucose transporter member 4	9
LM00684*	-0.8115	0.0417795	Q02942	Transferrin	9
LM00719	-1.7778	3.15e-05	Q9V7S5	Putative inorganic phosphate cotransporter	9
LM02422	-0.7238	0.024402	Q62902	Protein ERGIC-53	9
LM03882	-0.2904	0.0259798	P50637	Translocator protein	9
LM03159	-0.8128	0.0025787	Q07837	Neutral and basic amino acid transport protein rBAT	9
LM05781	0.7402	0.0360451	P35520	Cystathionine beta-synthase	10
LM00656	0.9784	0.0095504	P27120	Ornithine decarboxylase 1	10
LM02645	1.0754	0.0004833	P09057	Ornithine decarboxylase	10
LM03125	0.7839	0.0456099	P78330	Phosphoserine phosphatase	10
LM06206	0.5986	0.0007182	Q9BYV1	Alanine--glyoxylate aminotransferase 2, mitochondrial	10
LM06668	-0.3332	0.049512	P32929	Cystathionine gamma-lyase	10
LM04005	-0.9496	0.0249997	Q8U259	Probable L-threonine 3-dehydrogenase	10
LM02929	0.6673	0.005938	P25153	Ubiquitin-conjugating enzyme E2-17 kDa	11
LM02985	0.2959	0.0139834	P54727	UV excision repair protein RAD23 homolog B	11
LM03194	-0.5009	0.0088547	P27864	Recombination repair protein 1	11
LM05927	-1.015	0.0003676	P17861	X-box-binding protein 1	11
LM02142	0.2901	0.015829	Q9Y113	Negative elongation factor B	11
LM02515	-1.9847	0.0004312	Q8N7K0	Zinc finger protein 433	11
LM00244	-0.4482	0.0016432	Q06547	GA-binding protein subunit beta-1	11
LM02871	-0.3732	0.0097936	P63271.1	Transcription elongation factor SPT4 1	11
LM05802	0.3777	0.0003592	Q61655	ATP-dependent RNA helicase DDX19A	11
LM00467	0.4221	0.0407727	Q15393	Splicing factor 3B subunit 3	11
LM01640	0.4294	0.0017123	O75533	Splicing factor 3B subunit 1	11
LM03709	0.5288	0.0004876	Q24562	Splicing factor U2AF 50 kDa subunit	11
LM01360	0.5689	0.0005028	Q24562	Splicing factor U2AF 50 kDa subunit	11
LM07024	0.3084	0.0019573	O75937	Splicing protein spf31	11
LM02908	-0.3615	0.0289603	Q61656	Probable ATP-dependent RNA helicase DDX5	11
LM09053	-0.3156	0.0177	Q12272	tRNA 2'-phosphotransferase	11
LM02586	0.6276	0.0034102	Q02427	RNA-binding protein 1	11
LM03498	-0.2994	0.0112089	Q02427	RNA-binding protein 1	11
LM06453	0.3801	0.0207945	P57724	Poly(rC)-binding protein 4	11
LM08284	0.2836	0.0077369	Q12196	Serine/threonine-protein kinase RIO1	11
LM07988	0.7214	0.0020339	P14866	Heterogeneous nuclear ribonucleoprotein L	11
LM04105*	0.4707	0.020809	P11940	Polyadenylate-binding protein 1	11
LM03825	0.3834	0.0113013	P51400	Double-stranded RNA-specific editase 1	11
LM01230	0.4506	0.0033243	Q9UL18	Protein argonaute-1	11
LM06618	1.6117	2.4e-06	O77503	Protein argonaute-2	11
LM00217	0.4251	0.0051153	Q9WUK2	Eukaryotic translation initiation factor 4H	11
LM07658*	-0.3441	0.0061723	O43310	CBP80/20-dependent translation initiation factor	11
LM08166*	0.3494	0.0046508	P15178	Aspartate--tRNA ligase, cytoplasmic	11
LM06059	0.2697	0.0081088	P38793	tRNA (guanine(37)-N1)-methyltransferase	11
LM02453	0.275	0.0447455	O93729	Elongation factor 1-alpha	11
LM07249	-0.3735	0.0275695	Q9NJH0	Elongation factor 1-gamma	11
LM03295	0.6656	0.0009783	P49958	Diphthamide biosynthesis protein 1	11
LM00638	0.2813	0.0434424	Q10667	RNA-binding protein rnp-1	11
LM03819	-2.4598	0.0002576	Q17127	Hexamerin	11
LM00081	-0.5635	0.0002304	O43791	Speckle-type POZ protein	11
LM00706	-0.567	0.0071966	P29413	Calreticulin	11
LM00319	-0.3578	0.0038293	P60467	Protein transport protein Sec61 subunit beta	11
LM00361	-0.991	0.0164123	P29844	Heat shock 70 kDa protein cognate 3	11
LM03267	0.4329	0.0148832	P56558	UDP-N-acetylglucosamine--peptide N-acetylglucosaminyltransferase 110 kDa subunit	11
LM03118	0.4426	0.0003679	Q94650	ADP-ribosylation factor 1	11
LM02554	0.378	0.0066175	Q9BVK6	Transmembrane emp24 domain-containing protein 9	11
LM00459	0.2837	0.0270435	P84092	AP-2 complex subunit mu	11
LM03324*	-1.769	0.0028091	P40945	ADP-ribosylation factor 2	11
LM00700*	-0.3067	0.0477	P61209	ADP-ribosylation factor 1	11
LM09112	-0.3062	0.006549	Q9V411	Probable nucleolar GTP-binding protein 1	11
LM02119	0.2732	0.0209642	Q9BXS5	AP-1 complex subunit mu-1	11
LM06926	-0.3103	0.0034936	Q9UNH7	Sorting nexin-6	11
LM02581	-0.3452	0.0039972	P22978	Heat shock protein 67B2	11
LM00716	-1.0878	0.0005028	P07900	Heat shock protein HSP 90-alpha	11
LM02627	-1.1741	0.009634	Q28717	Serine/threonine-protein phosphatase 2A activator	11
LM01372*	-0.3577	0.0025787	P08110	Endoplasmin	11
LM02994	-0.5684	0.0136961	Q61699	Heat shock protein 105 kDa	11
LM06070	-0.272	0.0318211	Q61699	Heat shock protein 105 kDa	11
LM05683	-0.4349	0.0023115	Q63081	Protein disulfide-isomerase A6	11
LM00919	-0.3418	0.0383762	Q94738	97 kDa heat shock protein	11
LM07814	0.5472	0.0114144	Q08013	Translocon-associated protein subunit gamma	11
LM04543	0.2831	0.0168063	O94905	Erlin-2	11
LM08994*	0.3712	0.0026625	O00308	NEDD4-like E3 ubiquitin-protein ligase WWP2	11
LM03111	0.29	0.0007775	P62333	26S protease regulatory subunit 10B	11
LM03912	0.5218	0.0489085	P63208	S-phase kinase-associated protein 1	11
LM05309	0.5457	0.037942	P87053	F-box/WD repeat-containing protein pof1	11
LM03586	0.2954	0.0204674	Q9Z2U1	Proteasome subunit alpha type-5	11
LM03601	-0.9025	7.13e-05	Q9UHG3	Prenylcysteine oxidase 1	11
LM01863	-0.8779	0.0222222	O00754	Lysosomal alpha-mannosidase	11
LM04066	-0.9877	0.0332985	Q29451	Lysosomal alpha-mannosidase	11
LM01329	0.361	0.0009042	O74627	Cyclin pch1	12
LM01395	0.3083	0.00408	P10962	Protein MAK16	12
LM03973	0.7984	0.0118896	P27049	Protein BTG2	12
LM02489	0.4203	0.0035486	P60517	Gamma-aminobutyric acid receptor-associated protein	12
LM03767	0.9183	0.0299459	P51397	Death-associated protein 1	12
LM03757	-0.504	0.0189273	P12815	Programmed cell death protein 6	12
LM00111	-0.9859	0.0053096	Q9W1C9	Ejaculatory bulb-specific protein 3	13
LM00271	-1.2262	0.0006941	Q9W1C9	Ejaculatory bulb-specific protein 3	13
LM00572	-0.4818	0.0008418	Q9W1C9	Ejaculatory bulb-specific protein 3	13
LM00574	-1.9561	0.0005839	Q9W1C9	Ejaculatory bulb-specific protein 3	13
LM02898	-0.5563	0.0057243	Q9W1C9	Ejaculatory bulb-specific protein 3	13
LM03635	-0.6614	0.0402896	Q9W1C9	Ejaculatory bulb-specific protein 3	13
LM04089	-1.5923	0.0007496	Q9W1C9	Ejaculatory bulb-specific protein 3	13
LM01838	-0.3867	0.0005887	Q91783	Kinesin-like protein KIF11-A	13
LM00299	-0.3131	0.0412408	Q00796	Sorbitol dehydrogenase	13
LM01933	0.2658	0.0444157	Q9NFT7	Hexokinase type 2	14
LM06660	0.27	0.0231808	P28271	Cytoplasmic aconitate hydratase	14
LM01512	0.2844	0.0349289	Q02218	2-oxoglutarate dehydrogenase, mitochondrial	14
LM00527	0.3506	0.0108414	P41565	Isocitrate dehydrogenase [NAD] subunit gamma 1, mitochondrial	14
LM02481	0.3574	0.0021295	P53590	Succinyl-CoA ligase [GDP-forming] subunit beta, mitochondrial	14
LM06371	0.506	0.0411842	Q15070	Mitochondrial inner membrane protein OXA1L	14
LM06158	0.5037	0.0003727	Q9XTL9	Glycogen phosphorylase	14
LM00596	0.6496	9.47e-05	Q9XTL9	Glycogen phosphorylase	14
LM05672	0.3492	0.0384343	P31029	Serine--pyruvate aminotransferase, mitochondrial	14
LM06051	0.5027	0.0318211	P37837	Transaldolase	14
LM04143	-1.7044	0.0024453	P00688	Pancreatic alpha-amylase	14
LM01906	-1.6096	0.0017123	Q9BN01.2	Alpha-amylase B	14
LM01055	-1.4468	0.0040078	P08144	Alpha-amylase A	14
LM00442	-1.2982	0.0058287	Q9CR62	Mitochondrial 2-oxoglutarate/malate carrier protein	14
LM04218	-1.1945	0.0035466	O18344	Alpha-amylase-related protein	14
LM03336	-1.0464	0.0008301	O96000	NADH dehydrogenase [ubiquinone] 1 beta subcomplex subunit 10	14
LM06830	-0.6149	0.0041453	Q99798	Aconitate hydratase, mitochondrial	14
LM02662	-0.4439	0.0482098	Q9W2M2	Trehalase	14
LM00754	-0.3659	0.0160341	O16099	Maltase 2	14
LM00089	-0.3241	0.0151358	Q27888	L-lactate dehydrogenase	14
LM00714*	-0.3195	0.0294186	P15007	Enolase	14
LM06886	-0.2976	0.0189302	P23709	NADH dehydrogenase [ubiquinone] iron-sulfur protein 3, mitochondrial	14
LM01166*	-0.2935	0.0116585	Q95028	L-lactate dehydrogenase	14
LM00720	-0.2863	0.0169953	P09107	Alpha-amylase	14
LM00579	-1.2367	0.0126634	P29126	Bifunctional endo-1,4-beta-xylanase xylA	14
LM00694	-0.9267	0.0111168	P29126	Bifunctional endo-1,4-beta-xylanase xylA	14
LM00674	-0.671	0.0066175	P26221	Endoglucanase E-4	14
LM02373	-1.0826	0.0189302	P26221	Endoglucanase E-4	14
LM03682	-1.1628	0.0008579	P26221	Endoglucanase E-4	14
LM09139	-0.2785	0.0344365	Q16222	UDP-N-acetylhexosamine pyrophosphorylase	14
LM04025	-1.1484	0.0035556
LM03822	-1.9158	0.0001569
LM03661	-0.5892	0.0247673
LM00228	-0.4698	0.0134158
LM07591	0.3233	0.0447455
LM05226	0.5021	0.0016038
LM06953	0.8049	0.0114848
LM00593	0.4532	0.0066175
LM03208	0.4476	0.0080375
LM00525	-3.553	1.2e-06
LM07700	-3.3612	2e-06
LM03320	-2.9117	0.0003484
LM07083	-2.7184	0
LM03797	-2.4226	6.93e-05
LM02476	-2.3074	0.0032139
LM03932	-2.213	2e-06
LM02297	-2.0872	0.0013825
LM03211	-2.0774	1.3e-05
LM04406	-1.9224	0.0025028
LM08832	-1.9193	0.0004487
LM07571	-1.7885	4.09e-05
LM06250	-1.7323	0.0005772
LM04921	-1.717	0.0068166
LM01243	-1.6275	3.8e-06
LM00181	-1.5572	1.2e-06
LM01272	-1.5516	0.0007407
LM06738	-1.5378	5.48e-05
LM06723	-1.5244	1.17e-05
LM00607	-1.5243	0.0016937
LM06625	-1.4787	0.003544
LM03958	-1.4751	6.7e-06
LM00533	-1.4341	0.0088882
LM04068	-1.4044	0.0006977
LM07710	-1.3965	0.0040381
LM00460	-1.387	0.0300945
LM03588	-1.376	7.8e-05
LM07593	-1.3739	0.0004362
LM06729	-1.3652	1.6e-05
LM03181	-1.364	0.0021295
LM04771	-1.3613	0.002171
LM04077	-1.331	0.0385641
LM03340	-1.3189	6.7e-06
LM02350	-1.3016	0.0003484
LM08866	-1.2448	8.96e-05
LM02840	-1.2447	1.3e-05
LM00653	-1.2422	9.6e-06
LM02784	-1.2385	0.0204812
LM00466	-1.2365	0.0017123
LM02567	-1.2185	0.0067219
LM01851	-1.132	9.76e-05
LM02805	-1.1205	0.0018786
LM03548	-1.1049	0.0200854
LM04007	-1.1039	0.0008579
LM06825	-1.0949	0.0018786
LM03686	-1.0916	0.0014106
LM04684	-1.0859	0.0001726
LM03460	-1.0782	9.7e-05
LM00530	-1.0639	0.0158936
LM00590	-1.056	6.93e-05
LM01790	-1.0236	0.0295866
LM00562	-1.0188	0.0033944
LM03100	-1.0025	0.004343
LM00750	-1.002	0.006845
LM01440	-0.982	0.0344365
LM00486	-0.9817	0.0050815
LM03991	-0.974	0.0044469
LM01994	-0.9532	0.0109203
LM06177	-0.9517	0.0075567
LM00584	-0.9496	0.0004658
LM01633	-0.9327	0.0001179
LM00746	-0.9239	0.0268627
LM04038	-0.9101	0.0075643
LM01402	-0.9028	0.0069158
LM02605	-0.9023	0.0001641
LM06003	-0.9016	0.0043938
LM04405	-0.894	4.09e-05
LM00474	-0.8911	0.0018786
LM04657	-0.8804	0.0005839
LM03813	-0.8776	0.002171
LM02017	-0.8745	0.0031606
LM04623	-0.8704	0.0070206
LM07968	-0.8649	0.0004948
LM03499	-0.8626	6.7e-06
LM04881	-0.8612	0.0001569
LM05095	-0.8541	0.000597
LM07556	-0.8327	0.0001522
LM03762	-0.827	0.0001329
LM02881	-0.8195	0.0046586
LM00155	-0.8111	0.0026065
LM06294	-0.8072	0.0078594
LM04156	-0.8047	0.0006964
LM01775	-0.8044	0.0003475
LM03688	-0.7925	0.0130848
LM05452	-0.7921	0.0065403
LM03209	-0.7738	0.0166157
LM03062	-0.7686	3.53e-05
LM00781	-0.7628	0.0014633
LM06525	-0.7519	0.0016432
LM00144	-0.7505	0.0057243
LM03108	-0.7464	0.0121877
LM00747	-0.7404	0.0426597
LM02564	-0.7387	4.09e-05
LM02793	-0.7334	0.0010778
LM00857	-0.732	0.0005839
LM00903	-0.7297	0.017693
LM05476	-0.7277	0.0209137
LM03551	-0.7168	0.0016937
LM04627	-0.7113	0.0025787
LM03854	-0.7098	0.0015132
LM09052	-0.7071	0.0023155
LM00056	-0.7054	0.0207394
LM02571	-0.7027	0.0023981
LM04652	-0.701	0.0118624
LM03649	-0.7001	0.0003484
LM07759	-0.698	0.0009833
LM06330	-0.6967	0.0013263
LM00146	-0.6909	0.0040282
LM06327	-0.6889	0.0003484
LM07493	-0.683	0.0260574
LM03539	-0.6737	0.0228436
LM08849	-0.6736	0.0001179
LM02628	-0.6732	0.0066175
LM03195	-0.672	0.0425858
LM07038	-0.6702	0.0093862
LM00863	-0.6651	0.0016038
LM02603	-0.6621	0.0148997
LM07534	-0.6554	0.0008265
LM02557	-0.6534	0.0350965
LM03640	-0.6508	0.0067852
LM02832	-0.6504	0.0165822
LM02136	-0.6484	0.0418259
LM05501	-0.6475	0.0006423
LM08690	-0.6465	0.000579
LM03522	-0.6461	0.0044698
LM07860	-0.6392	0.0002995
LM06354	-0.6354	0.0001885
LM06072	-0.6348	0.0073001
LM00162	-0.6295	0.0027185
LM02663	-0.6293	0.0011937
LM00200	-0.6285	0.0392428
LM06832	-0.6278	0.0003696
LM06588	-0.6275	0.0024453
LM05935	-0.6242	0.0007775
LM08696	-0.6225	0.0002576
LM04564	-0.6211	0.0136961
LM08204	-0.6142	0.0004985
LM06149	-0.6099	0.0008605
LM05403	-0.609	0.007145
LM03005	-0.5996	0.0387662
LM00738	-0.5988	0.0284902
LM06326	-0.5967	0.0079674
LM00667	-0.5931	0.0086983
LM03967	-0.5919	0.0001286
LM05590	-0.5917	0.0041562
LM00337	-0.5876	0.0181145
LM03790	-0.5781	0.0098125
LM03456	-0.5776	0.0007436
LM06652	-0.5776	0.0055899
LM06460	-0.5738	0.0057043
LM00465	-0.5721	0.0177765
LM07683	-0.5721	0.0004818
LM06929	-0.5686	0.0383905
LM00207	-0.568	0.0146425
LM02686	-0.5619	0.0298479
LM01024	-0.5499	0.0070702
LM06049	-0.5486	0.0223741
LM00449	-0.5444	0.0245267
LM01173	-0.5406	0.0008901
LM06323	-0.539	0.0039972
LM00557	-0.5381	0.0294186
LM00526	-0.5364	0.0068248
LM03377	-0.5329	0.0169308
LM03029	-0.5293	0.0332222
LM00430	-0.5267	6.52e-05
LM03329	-0.5247	0.0054596
LM05984	-0.5244	0.0023984
LM02235	-0.5241	0.0074473
LM03722	-0.5238	0.0250285
LM03076	-0.5212	0.002996
LM06288	-0.5173	0.0009223
LM04393	-0.5164	0.0250285
LM01945	-0.5162	0.0039972
LM02359	-0.5154	0.0312987
LM01025	-0.5127	0.0014106
LM05782	-0.5098	0.0169451
LM01653	-0.5088	0.0113228
LM06511	-0.5068	0.0089191
LM07573	-0.5055	0.007391
LM08463	-0.5052	0.0021961
LM05113	-0.5045	0.0008901
LM01182	-0.5009	0.0023115
LM00274	-0.4977	0.0289603
LM00753	-0.4895	0.000741
LM07621	-0.4884	0.0066175
LM03625	-0.4853	0.0023984
LM04353	-0.4851	0.0023984
LM06508	-0.4835	0.0022822
LM01287	-0.4819	0.0028056
LM06476	-0.4816	0.006845
LM03188	-0.4812	0.0045612
LM06248	-0.4809	0.0194813
LM08515	-0.4797	0.0134916
LM05497	-0.4783	0.0007517
LM04669	-0.4751	0.0016432
LM02528	-0.4733	0.0003475
LM00293	-0.472	0.0058445
LM00093	-0.4717	0.0143002
LM06065	-0.4706	0.0147404
LM01188	-0.4642	0.037942
LM04731	-0.4631	0.0020567
LM00425	-0.4622	0.0278432
LM06671	-0.46	0.0025787
LM00275	-0.458	0.0089056
LM03989	-0.4569	0.0247803
LM00391	-0.4546	0.0138887
LM00232	-0.4517	0.0365347
LM01692	-0.4497	0.015543
LM03771	-0.4486	0.0283272
LM00423	-0.447	0.0004818
LM04226	-0.4469	0.0007871
LM01154	-0.446	0.0005839
LM00237	-0.4447	0.0097996
LM03459	-0.4437	0.0086282
LM02438	-0.4413	0.0006672
LM07097	-0.438	0.0083453
LM03457	-0.4378	0.0170183
LM00401	-0.4365	0.0005839
LM04260	-0.4269	0.0333385
LM00930	-0.4255	0.000597
LM04763	-0.4246	0.0019524
LM00884	-0.4236	0.0254981
LM04772	-0.4227	0.0436421
LM06764	-0.4209	0.0011647
LM07913	-0.4207	0.0082824
LM04372	-0.4201	0.037942
LM07722	-0.4194	0.0087534
LM07806	-0.4192	0.0206234
LM00537	-0.4187	0.0248468
LM08589	-0.4163	0.0360451
LM02549	-0.4094	0.0079304
LM08239	-0.4085	0.0245267
LM06887	-0.4067	0.0008735
LM01972	-0.4058	0.0223741
LM03603	-0.405	0.0082004
LM07272	-0.4029	0.0211215
LM06761	-0.4019	0.0037725
LM04976	-0.3991	0.0132805
LM06700	-0.3991	0.008648
LM03680	-0.3973	0.009634
LM02812	-0.3969	0.0333385
LM06983	-0.3967	0.0009565
LM00143	-0.3961	0.0318211
LM05485	-0.3949	0.0051649
LM03743	-0.3946	0.0124787
LM01008	-0.3944	0.0061071
LM03030	-0.3937	0.0009833
LM06691	-0.3924	0.0105167
LM00362	-0.3914	0.030659
LM01593	-0.3895	0.0147097
LM08318	-0.3895	0.0024594
LM03725	-0.3889	0.0332985
LM00544	-0.3881	0.0212711
LM04744	-0.3851	0.0224182
LM07522	-0.3848	0.0025028
LM06385	-0.3847	0.0005941
LM08148	-0.3822	0.0168241
LM01273	-0.3821	0.0279131
LM01652	-0.3803	0.0420766
LM00071	-0.3794	0.0130848
LM04800	-0.3787	0.0159151
LM08155	-0.3726	0.0385701
LM00347	-0.3703	0.0065014
LM02022	-0.3666	0.0114848
LM01419	-0.3652	0.0146017
LM03955	-0.3651	0.0240525
LM05062	-0.3644	0.0398985
LM03818	-0.3639	0.0078544
LM09075	-0.3611	0.0206058
LM07007	-0.361	0.0079282
LM03925	-0.3607	0.0082846
LM02151	-0.3601	6.52e-05
LM08604	-0.3552	0.0089275
LM07347	-0.3542	0.0004658
LM08977	-0.3542	0.0004818
LM00191	-0.3531	0.0133575
LM00307	-0.352	0.0109731
LM00219	-0.3515	0.0190138
LM04576	-0.3506	0.0002661
LM00330	-0.3502	0.0085941
LM03557	-0.3502	0.0219273
LM00105	-0.348	0.0172432
LM06897	-0.3456	0.0482166
LM07348	-0.3455	0.0185486
LM04153	-0.3429	0.0006415
LM02713	-0.3422	0.0089445
LM03413	-0.3408	0.0080999
LM00407	-0.3407	0.0063454
LM01484	-0.3399	0.007145
LM04172	-0.3388	0.01305
LM03071	-0.3369	0.0182916
LM01804	-0.3355	0.0171388
LM00364	-0.3337	0.0200052
LM07043	-0.3336	0.0461732
LM05869	-0.3319	0.034576
LM00177	-0.3308	0.0385641
LM00666	-0.3263	0.0144415
LM00008	-0.324	0.0128685
LM04812	-0.3232	0.0097936
LM08944	-0.3229	0.0436421
LM08621	-0.3214	0.0189302
LM00355	-0.3201	0.0025629
LM05484	-0.3175	0.0033944
LM06383	-0.3169	0.037283
LM02437	-0.3167	0.0177765
LM03402	-0.3154	0.0089942
LM04894	-0.315	0.0068908
LM08932	-0.3148	0.0185384
LM00003	-0.3143	0.0420766
LM03568	-0.3138	0.0464965
LM05520	-0.3132	0.0045403
LM07270	-0.313	0.0025787
LM04229	-0.3117	0.0110276
LM00161	-0.3102	0.0138675
LM05021	-0.3084	0.0012072
LM08620	-0.308	0.0124787
LM03115	-0.3066	0.0434424
LM06118	-0.3057	0.0003696
LM07664	-0.3057	0.0034124
LM06673	-0.3036	0.0012694
LM07928	-0.3029	0.030281
LM01066	-0.3016	0.0247803
LM01460	-0.3008	0.0237081
LM00847	-0.2998	0.0246046
LM06047	-0.2984	0.0420268
LM04202	-0.2973	0.0148858
LM04369	-0.2969	0.0118624
LM05235	-0.2969	0.0248468
LM00291	-0.2963	0.0318211
LM03369	-0.2963	0.0030767
LM06669	-0.2956	0.0070206
LM00563	-0.2948	0.0263039
LM01074	-0.2939	0.0217795
LM04349	-0.2921	0.029562
LM00222	-0.292	0.0182611
LM00016	-0.2914	0.0189273
LM07115	-0.2914	0.0352171
LM02607	-0.2899	0.0306084
LM02541	-0.2889	0.0263039
LM06077	-0.2882	0.0172432
LM00069	-0.2874	0.0439767
LM07674	-0.2864	0.0423171
LM04042	-0.2863	0.0133575
LM03440	-0.2857	0.0204712
LM02428	-0.2841	0.0035556
LM01006	-0.2838	0.003845
LM01002	-0.2837	0.0295084
LM00790	-0.2827	0.0227997
LM00841	-0.2826	0.0286387
LM00189	-0.2804	0.0440548
LM00122	-0.2799	0.037942
LM02426	-0.2794	0.0055223
LM02683	-0.2782	0.0018786
LM02081	-0.278	0.0228255
LM02377	-0.277	0.0193532
LM07723	-0.2753	0.0095504
LM07775	-0.2742	0.0108838
LM01564	-0.2737	0.0074473
LM04418	-0.273	0.0170005
LM04553	-0.2726	0.0437626
LM02264	-0.2722	0.0119534
LM00154	-0.2715	0.0388488
LM07157	-0.2697	0.0284803
LM08792	-0.2692	0.0216563
LM08776	-0.2687	0.0381687
LM08207	-0.2684	0.0374905
LM04408	-0.2683	0.0164945
LM04854	-0.267	0.0326356
LM07047	-0.2665	0.0312987
LM05980	-0.2647	0.0480699
LM01964	-0.2643	0.0294186
LM01620	-0.2639	0.0159803
LM00096	0.2632	0.0294186
LM07667	0.2648	0.0103494
LM00726	0.2649	0.005195
LM02178	0.2652	0.0017728
LM08760	0.2701	0.0204812
LM02854	0.2703	0.006188
LM07738	0.2708	0.0014052
LM08143	0.2711	0.0165822
LM02498	0.2718	0.0023551
LM06299	0.2725	0.0145702
LM03253	0.2748	0.0230758
LM05474	0.2749	0.0010446
LM02545	0.2768	0.0348994
LM08091	0.2779	0.0078151
LM05354	0.282	0.0122524
LM05699	0.2828	0.0469649
LM02336	0.2876	0.0083453
LM03112	0.2876	0.0057243
LM08242	0.2877	0.0139067
LM01928	0.2878	0.0081162
LM02604	0.2881	0.0108026
LM05270	0.2882	0.0199478
LM03394	0.2884	0.0035556
LM02314	0.2914	0.0023981
LM02916	0.2936	0.0053099
LM03086	0.2962	0.0136355
LM06200	0.2968	0.0052404
LM03099	0.2969	0.0027933
LM07413	0.2975	0.0302419
LM03969	0.2976	0.0035556
LM07590	0.2976	0.021643
LM02558	0.2998	0.0051487
LM00204	0.3004	0.0007569
LM08450	0.3006	0.0019642
LM08517	0.3008	0.0346319
LM07375	0.3012	0.0263944
LM08302	0.3032	0.0300622
LM02810	0.3041	0.0017728
LM02287	0.3064	0.0114848
LM00782	0.3065	0.02076
LM06985	0.3082	0.0151358
LM07903	0.3082	0.0305089
LM04809	0.3113	0.0145805
LM09084	0.3121	0.0070206
LM04581	0.3126	0.0299459
LM07263	0.3133	0.0216497
LM05674	0.3135	0.0390607
LM04828	0.3145	0.0270435
LM02885	0.316	0.0011583
LM03151	0.316	0.0287201
LM03250	0.3174	0.0147792
LM01529	0.3178	0.0497064
LM08953	0.3188	0.0001677
LM04247	0.3222	0.0108838
LM06161	0.3235	0.0021321
LM02563	0.3236	0.0173428
LM06235	0.3249	0.0045668
LM00021	0.3252	0.0019625
LM02490	0.3279	0.0167835
LM07914	0.3282	0.0269833
LM05609	0.3286	0.018822
LM06005	0.3292	0.010279
LM01472	0.3293	0.0322143
LM02293	0.3298	0.0040194
LM03742	0.3298	0.0091883
LM04195	0.332	0.0493833
LM00461	0.3321	0.0088248
LM07681	0.3323	0.0086306
LM05840	0.3332	0.0018351
LM00033	0.3335	0.0007162
LM00032	0.3345	0.0034736
LM06320	0.3369	0.0001885
LM03287	0.3371	0.0207945
LM03127	0.3393	0.0031048
LM01524	0.3423	0.0108554
LM07797	0.3424	0.0295866
LM04087	0.3428	0.0009958
LM05557	0.345	0.0007927
LM06411	0.3462	0.0196137
LM07733	0.3471	0.046592
LM01332	0.3472	0.0141375
LM06120	0.348	0.0269413
LM00732	0.3493	0.004442
LM05253	0.3541	0.0005028
LM00034	0.3565	0.0066921
LM01210	0.3575	0.0190219
LM03842	0.3621	0.0378935
LM07900	0.3625	0.0259833
LM06176	0.3649	0.0238147
LM00324	0.3656	0.009634
LM02410	0.3656	0.0122097
LM04441	0.367	0.0007182
LM08441	0.3678	0.0289603
LM00029	0.3687	0.0206552
LM05204	0.3725	0.009634
LM01219	0.3746	0.0496035
LM05698	0.3758	0.0190617
LM03643	0.3764	0.0016719
LM08912	0.3769	0.0022992
LM02837	0.3775	0.0436421
LM07265	0.3806	0.006293
LM03042	0.3807	0.0385281
LM06057	0.3813	0.0232675
LM08344	0.3816	0.0018351
LM05325	0.3852	0.0087901
LM05468	0.3874	0.0247803
LM05616	0.3887	0.0318211
LM08830	0.3926	0.0177765
LM08232	0.3958	0.0247803
LM02790	0.3974	0.0133575
LM06037	0.3992	0.0353547
LM04862	0.4007	0.0448524
LM07557	0.4007	0.0446135
LM06195	0.4027	0.0047179
LM03861	0.4052	0.004888
LM02676	0.4062	0.0073635
LM06676	0.4065	0.0061373
LM07339	0.4092	0.0192419
LM08807	0.4121	0.0367196
LM08084	0.4127	0.0001179
LM05754	0.4133	0.0030767
LM07441	0.4201	0.0007871
LM00752	0.4226	0.0020339
LM03667	0.4263	0.0134158
LM01608	0.4283	0.0021939
LM02561	0.4295	0.0021939
LM00864	0.4298	0.0304806
LM00744	0.4309	0.0115834
LM03075	0.4388	0.0107499
LM01822	0.4462	0.0204712
LM08762	0.4471	0.0010488
LM03904	0.458	0.0007206
LM07924	0.4584	0.0114651
LM05209	0.4585	0.0204712
LM05314	0.4594	0.0002991
LM00358	0.4614	0.004819
LM02952	0.4615	0.0427668
LM07567	0.4639	0.0389655
LM00231	0.4665	0.0073001
LM07220	0.4699	0.0161354
LM05486	0.4721	0.0108838
LM00400	0.4795	0.013647
LM01559	0.4854	0.0007863
LM06058	0.492	0.0348958
LM06135	0.5058	0.0188622
LM02738	0.5065	0.0076385
LM03633	0.5082	9.7e-05
LM03761	0.5096	0.0007182
LM01649	0.5195	7.39e-05
LM08869	0.5228	0.0010446
LM01249	0.5253	0.0097931
LM04242	0.5369	0.0002529
LM06112	0.5409	0.0107291
LM02845	0.5419	0.0454768
LM02909	0.5422	0.0008507
LM09107	0.5528	0.0006423
LM05059	0.5544	0.006188
LM08775	0.5571	0.0002763
LM00705	0.5606	4.09e-05
LM02383	0.5621	0.0231808
LM03446	0.57	0.0001931
LM01290	0.5749	9.4e-06
LM07141	0.5835	0.0008579
LM02883	0.5837	0.004549
LM02470	0.5916	0.0316178
LM06982	0.5942	0.0008626
LM05687	0.595	0.020969
LM02766	0.5993	0.0420268
LM07868	0.6023	0.0409385
LM08022	0.6047	0.0018351
LM02443	0.6132	3.48e-05
LM06941	0.6223	0.0008047
LM02440	0.6232	0.0144119
LM07137	0.6264	1.41e-05
LM03836	0.6372	0.0103456
LM03292	0.6437	0.0394867
LM02629	0.6474	0.0440023
LM00273	0.6511	0.0028096
LM05613	0.6523	0.0065439
LM08064	0.6539	0.01686
LM06869	0.6558	0.0359859
LM04150	0.6619	5.67e-05
LM01491	0.6633	0.0079282
LM00885	0.6775	0.0066175
LM04593	0.6888	0.0022365
LM02241	0.7257	0.0089775
LM03344	0.7301	0.0212282
LM02051	0.7334	0.0001561
LM01316	0.7621	0.037283
LM02699	0.7705	0.0374905
LM01318	0.8039	6.35e-05
LM03720	0.8639	0.0005839
LM00121	0.8941	0.0102109
LM03212	1.1114	0.0023984
LM03670	1.1222	0.0184183
LM01294	1.1428	0.0114144
LM00053	1.3635	0.0015461
LM08361	1.8775	1.6e-06
* IDs labeled with asterisk were possible targets of hypoxia-inducible factor, which were previously identified (Zhao, D.J., Zhang, Z.Y., Harrison, J. and Kang, L., 2012. Genome-wide analysis of transcriptional changes in the thoracic muscle of the migratory locust, Locusta migratoria, exposed to hypobaric hypoxia. Journal of Insect Physiology 58:1424–1431).
# The differentially expressed genes (DEGs) were classified into 14 functional categories as follows: 1, structural genes; 2, immunity and detoxification; 3, lipid metabolism; 4, collection of various functions; 5, neuronal development and regulation; 6, growth and development; 7, antioxidant; 8, enzymes and inhibitors; 9, transport; 10, amino acid metabolism; 11, genetic information processing; …
