# Supplementary material for: Efficient utilization of aerobic metabolism helps Tibetan locusts conquer hypoxia
Source: BMC Genomics. 2013 Sep 18;14:631. doi: 10.1186/1471-2164-14-631 (PMC3852963; doi:10.1186/1471-2164-14-631)
Supplement: Additional file 2 — Significantly enhanced pathways in field-collected TP locusts. These pathways were identified using KO-Based Annotation System (KOBAS) with all the genes on the locust microarrays as background. [file 1471-2164-14-631-S2.xls]

## Sheet: kobas
Additional file 2: Significantly enhanced pathways in field-collected TP locusts
KO	KEGG Pathway	P-Value
ko00260	Glycine, serine and threonine metabolism	0.00169443
ko00400	Phenylalanine, tyrosine and tryptophan biosynthesis	0.00223246
ko00020	Citrate cycle (TCA cycle)	0.00943471
ko04740	Olfactory transduction	0.00990237
ko00360	Phenylalanine metabolism	0.0155172
ko00250	Alanine, aspartate and glutamate metabolism	0.0184382
ko00330	Arginine and proline metabolism	0.02191
ko00450	Selenoamino acid metabolism	0.0298383
ko04910	Insulin signaling pathway	0.0395096
