# Supplementary material for: Efficient utilization of aerobic metabolism helps Tibetan locusts conquer hypoxia
Source: BMC Genomics. 2013 Sep 18;14:631. doi: 10.1186/1471-2164-14-631 (PMC3852963; doi:10.1186/1471-2164-14-631)
Supplement: Additional file 3 — Hypoxia-responsive genes in NP locusts. NP locusts were subjected to 1.6 kPa pO2 for two hours and then thoracic muscles were sampled. The experiments were done with six biological replicates. [file 1471-2164-14-631-S3.xls]

## Sheet: Sheet1
Additional file 3: Hypoxia-responsive genes in NP locusts
ID	logFC	FDR	GenBank ID	Description
LM04684	-2.4243	0
LM03069	-2.3368	0	Q9W5U2	Probable chitinase 3
LM04405	-2.218	4e-06
LM07571	-2.1949	0
LM01287	-2.1832	0
LM04077	-2.173	0
LM00284	-1.7791	0	Q11174	Probable endochitinase
LM03788	-1.5516	0	Q9W5U2	Probable chitinase 3
LM00734	-1.2048	2e-06	Q9W5U2	Probable chitinase 3
LM00644	-1.1861	0	Q9W5U2	Probable chitinase 3
LM01855	-1.0788	0
LM06738	-1.0714	0
LM03306	-0.804	1e-06
LM03848	-0.8025	8e-06	P00765	Trypsin-1
LM00971	-0.7182	1.3e-05
LM00360	-0.6184	0.030158	P11177	Pyruvate dehydrogenase E1 component subunit beta, mitochondrial
LM00571	-0.6184	0.029843	P20004	Aconitase
LM03668	-0.6179	0.002141	P23935	Complex I subunit B13
LM03179	-0.5233	8e-06	P50717	Lysozyme
LM04040	-0.4996	2.9e-05	Q94572	Tubulin alpha-3 chain
LM00755	-0.4958	0.000151	Q88168	Ecdysteroid UDP-glucosyltransferase
LM02712	-0.4931	0
LM01366	-0.4841	2.9e-05
LM02004	-0.4587	0
LM03230	-0.439	0.000118	Q9W1C9	Ejaculatory bulb-specific protein 3
LM03292	-0.4389	0.001943
LM06671	-0.4345	0.000272
LM04062	-0.4265	0
LM03768	-0.4236	0	P36188	Troponin I
LM05868	-0.4131	0.000245	P80674	Cuticle protein 1
LM04110	-0.4027	0	P05661	Myosin heavy chain, muscle
LM00341	-0.4013	0.00039	P30041	Peroxiredoxin-6
LM04097	-0.3994	8e-06	P05661	Myosin heavy chain, muscle
LM00026	-0.3962	8.2e-05
LM03680	-0.3909	0
LM02593	-0.3859	6.8e-05
LM01229	-0.3819	0.000925
LM00181	-0.376	4.1e-05
LM03574	-0.3642	0.000816
LM00774	-0.3549	0
LM00591	-0.3543	0	P21799	Endocuticle structural glycoprotein ABD-4
LM01441	-0.346	2.8e-05	P62959.5	Histidine triad nucleotide-binding protein 1
LM04839	-0.345	0.001696
LM08100	-0.342	0.000994
LM03791	-0.3381	0.00053
LM00396	-0.3352	1.2e-05	Q24133	DnaJ protein homolog 1
LM06019	-0.331	5e-06	O15392	Baculoviral IAP repeat-containing protein 5
LM00653	-0.3308	4.4e-05
LM04259	-0.3213	7e-05	P46430	Glutathione S-transferase 1
LM05547	-0.3195	6.6e-05
LM04345	-0.3121	1e-06	O17449	Tubulin beta-1 chain
LM01293	-0.3108	1.4e-05	O17449	Tubulin beta-1 chain
LM05265	-0.3014	1.8e-05
LM03679	-0.2983	4.3e-05	P30352	Serine/arginine-rich splicing factor 2
LM02041	-0.2936	0.000103	P49291	Lazarillo protein
LM01703	-0.2859	0.000276
LM08206	-0.2805	0.002173
LM06026	-0.2797	1.1e-05
LM04975	-0.2779	0.000368
LM02778	-0.2752	0.000543
LM00711	-0.275	2.3e-05	P82147	Protein lethal(2)essential for life
LM04221	-0.2717	6.6e-05
LM03700	-0.2698	0.002425
LM03339	-0.2697	2.4e-05	O43318	Mitogen-activated protein kinase kinase kinase 7
LM00002	-0.2681	0.000208	P68365.1	Tubulin alpha-1C chain
LM01234	-0.2672	2e-05
LM08207	-0.2656	0.000803
LM02025	0.2633	0.001053
LM03176	0.2672	1e-06	P29508	Serpin B3
LM03714	0.2683	1e-06	P29508	Serpin B3
LM00165	0.272	0.000932
LM04956	0.2767	0
LM00619	0.2783	1.8e-05	P41496	Fatty acid-binding protein, muscle
LM00104	0.2786	1.4e-05
LM03428	0.2792	0.000456	P48735	Isocitrate dehydrogenase [NADP], mitochondrial
LM06370	0.2792	2.4e-05
LM04068	0.2804	0.000409
LM07996	0.2833	0.000662
LM00385	0.2838	0.000192
LM09107	0.2902	0.000312
LM02856	0.2906	0.001819
LM03192	0.2908	0.000103
LM03973	0.2917	0	P27049	Protein BTG2
LM06555	0.2919	0.000665
LM05535	0.2927	0.000548
LM03174	0.2961	0.001341
LM04383	0.2968	1.5e-05
LM02100	0.2982	0.000748
LM01633	0.302	1.8e-05
LM00323	0.3027	0
LM08935	0.3033	0.000294
LM05233	0.3046	0.00201	Q9WVB4	Slit homolog 3 protein
LM03790	0.3055	0.000247
LM08751	0.3116	0.000134
LM05571	0.317	0.000621
LM00347	0.3185	0.000131
LM05759	0.3185	5e-06
LM04901	0.3186	4e-06	Q04467	Isocitrate dehydrogenase [NADP], mitochondrial
LM08383	0.3193	0.000129
LM08346	0.3198	1e-06
LM06090	0.3199	0.000328
LM01071	0.32	0.002164
LM04785	0.3204	1e-06
LM00136	0.3219	0.376741	O62619	Pyruvate kinase
LM01705	0.324	0.000869
LM00764	0.3284	0.000417	P45583	Cuticle protein 19
LM07235	0.3307	9.3e-05
LM01032	0.3318	0.000101
LM04627	0.3334	0.001893
LM02440	0.334	0
LM03807	0.3349	1.2e-05	P98164	Low-density lipoprotein receptor-related protein 2
LM05403	0.3353	5.3e-05
LM01180	0.3373	8e-06
LM06929	0.3411	4e-06
LM05055	0.3412	0
LM00738	0.3415	1e-06
LM01510	0.3427	0.001737
LM05592	0.3462	0.001408
LM00541	0.3509	0.001859	Q01603	Peroxidase
LM03096	0.3511	0.000107
LM02607	0.3549	9e-06
LM08569	0.3554	4e-05
LM01107	0.3571	0	Q24523	Protein bunched, class 2/F/G isoform
LM03422	0.3596	3.3e-05	P27674	Solute carrier family 2, facilitated glucose transporter member 1
LM01187	0.3603	4e-06	P29981	Cytochrome P450 4C1
LM05476	0.362	0
LM02313	0.3624	0.000209
LM00137	0.3711	0.001742
LM03197	0.3729	0.001599
LM06912	0.3746	0.000775
LM06856	0.3775	5.2e-05
LM02398	0.3837	1e-06	Q9JIF3	Solute carrier family 2, facilitated glucose transporter member 8
LM01114	0.3863	0.000336
LM01961	0.3874	0.000135	O02350	Zinc carboxypeptidase A 1
LM00533	0.3899	1e-06
LM07086	0.3905	0.001237
LM07946	0.3928	0.001665
LM00003	0.3944	0.000874
LM00654	0.3998	0
LM08607	0.3999	3e-05
LM06405	0.4031	0
LM01902	0.4055	0.001229
LM02156	0.4076	0
LM01520	0.4106	0.00201
LM03826	0.4146	4e-06	P81225	Cuticle protein 21
LM02422	0.4161	4e-06	Q62902	Protein ERGIC-53
LM03970	0.4165	0
LM03702	0.4215	0.000572
LM00067	0.4224	0
LM01518	0.425	2.4e-05
LM03654	0.4256	0.000545
LM01694	0.4257	0.002386	P35779	Venom allergen 3
LM05500	0.4273	0.001467
LM04596	0.4346	2e-06
LM01262	0.4385	0.000363	P41759	Phosphoglycerate kinase
LM03062	0.4391	0.001728
LM05927	0.4424	0	P17861	X-box-binding protein 1
LM04253	0.4427	0.000168
LM04319	0.4431	3e-06
LM01933	0.446	0	Q9NFT7	Hexokinase type 2
LM02395	0.4482	0.002505	O02739	Serpin B6
LM00862	0.4488	2e-06
LM04156	0.4505	0.000723
LM04019	0.4545	0
LM00173	0.4574	0.000913
LM04035	0.4599	0.001688
LM02560	0.4601	0	Q9NY64	Solute carrier family 2, facilitated glucose transporter member 8
LM01503	0.4736	0	P18870	Transcription factor AP-1
LM07481	0.4742	2.8e-05
LM00602	0.4847	3e-06	P80516	Adult-specific rigid cuticular protein 12.4
LM05155	0.4859	3e-06	P00504	Aspartate aminotransferase, cytoplasmic
LM01877	0.4875	0.00024	O76082	Solute carrier family 22 member 5
LM02032	0.488	8e-06
LM05272	0.4909	8e-05
LM00884	0.493	0
LM01863	0.5049	0.000364	O00754	Lysosomal alpha-mannosidase
LM03972	0.5128	0.002172	O02388	Larval cuticle protein LCP-22
LM06736	0.5201	0
LM00011	0.5249	4.8e-05
LM08987	0.525	0
LM00786	0.5255	1.9e-05
LM05086	0.5279	0
LM03252	0.5386	1.8e-05
LM06492	0.5445	0	P14142	Solute carrier family 2, facilitated glucose transporter member 4
LM02571	0.5544	0.000181
LM04360	0.5595	0	Q9VMS9	Probable cytochrome P450 4ac1
LM06633	0.5613	1e-06
LM01233	0.5649	1.8e-05	P18459	Tyrosine 3-monooxygenase
LM07570	0.5668	0.000248
LM02835	0.5867	0
LM00369	0.5929	0.001499
LM03281	0.5966	2.2e-05
LM08975	0.6017	0.001275
LM04066	0.6082	0.000343	Q29451	Lysosomal alpha-mannosidase
LM08992	0.6205	1e-06
LM08633	0.6244	0
LM00089	0.6281	0	Q27888	L-lactate dehydrogenase
LM03496	0.6395	1e-06
LM02937	0.6416	0.000395	P35502	Esterase FE4
LM03348	0.6547	6e-06	P28968	Glycoprotein gp2
LM02703	0.6613	0	Q8IX06	Exonuclease GOR
LM03486	0.6615	7e-06
LM02366	0.6623	0
LM03539	0.6656	0
LM06647	0.6676	1.6e-05
LM04165	0.679	0.000309	P35501	Esterase E4
LM01724	0.6825	0.001239	Q91ZW6	Trimethyllysine dioxygenase, mitochondrial
LM02383	0.6852	0
LM03677	0.6872	0.002096
LM00271	0.6916	7.6e-05	Q9W1C9	Ejaculatory bulb-specific protein 3
LM00684	0.7069	0.001929	Q02942	Transferrin
LM05745	0.7166	0	O14901	Krueppel-like factor 11
LM07275	0.7178	1e-05
LM01166	0.7245	0	Q95028	L-lactate dehydrogenase
LM00152	0.7491	0.000891
LM00348	0.7498	0.000271
LM03781	0.7606	0.000324
LM00763	0.7929	0.000371
LM03354	0.8086	0
LM04991	0.8185	0.000154
LM01129	0.842	7e-06
LM03095	0.855	9.5e-05
LM02273	0.8881	4e-05	P50903	Pancreatic triacylglycerol lipase
LM05996	0.8997	0.001382	O75936	Gamma-butyrobetaine dioxygenase
LM00279	0.9159	5e-06
LM03320	0.9478	3e-06
LM04312	1.0237	4.8e-05	P35501	Esterase E4
LM04921	1.0324	1.2e-05
LM01400	1.0594	1e-06
LM07710	1.1633	6.5e-05
LM04006	1.1763	1.2e-05
LM00345	1.3182	0
LM03985	1.4539	2e-06	P11734	Cuticle protein 8
LM01467	1.5187	2e-06
LM03749	1.6124	0	Q99541	Perilipin-2
LM03043	1.6235	1e-06
LM00906	1.7034	0
LM06142	1.7402	0
LM01872	1.7915	0
LM03355	1.8167	3e-06	P45583	Cuticle protein 19
LM02864	1.941	0
LM01545	1.9515	1e-06
LM03604	2.0329	0
LM04331	2.1962	0	P11734	Cuticle protein 8
LM03042	2.2576	0
LM03747	2.3547	0	P45583	Cuticle protein 19
LM02146	2.3617	0
