# Supplementary material for: Efficient utilization of aerobic metabolism helps Tibetan locusts conquer hypoxia
Source: BMC Genomics. 2013 Sep 18;14:631. doi: 10.1186/1471-2164-14-631 (PMC3852963; doi:10.1186/1471-2164-14-631)
Supplement: Additional file 4 — Hypoxia-responsive genes in TP locusts. TP locusts were subjected to 1.6 kPa pO2 for two hours and then thoracic muscles were sampled. The experiments were done with six biological replicates. [file 1471-2164-14-631-S4.xls]

## Sheet: Sheet1
Additional file 4: Hypoxia-responsive genes in TP locusts
ID	logFC	FDR	GenBank ID	Description
LM03677	-0.8349	0.000228
LM03292	-0.7002	6e-06
LM05307	-0.6758	7e-06
LM02943	-0.647	0	Q9VBV3	Protein takeout
LM06946	-0.6029	9.2e-05
LM02352	-0.5663	1e-06	Q9UBS3	DnaJ homolog subfamily B member 9
LM00361	-0.5641	6.7e-05	P29844	Heat shock 70 kDa protein cognate 3
LM06828	-0.549	2.9e-05
LM00755	-0.5394	1.8e-05	Q88168	Ecdysteroid UDP-glucosyltransferase
LM06211	-0.5012	0.000274
LM00273	-0.4783	4.9e-05
LM00589	-0.4276	8.2e-05	P19109	ATP-dependent RNA helicase p62
LM04252	-0.4223	0.000497
LM02784	-0.4216	0.000139
LM02712	-0.4205	3e-06
LM08037	-0.3979	0.001096
LM00697	-0.3936	0.000655	Q61656	Probable ATP-dependent RNA helicase DDX5
LM06206	-0.3862	3e-06	Q9BYV1	Alanine--glyoxylate aminotransferase 2, mitochondrial
LM03339	-0.368	0	O43318	Mitogen-activated protein kinase kinase kinase 7
LM03179	-0.3655	0.001031	P50717	Lysozyme
LM00078	-0.345	0.000772
LM04062	-0.3434	0
LM05569	-0.3389	0.000233	P84103.1	Serine/arginine-rich splicing factor 3
LM01595	-0.3184	0.000731
LM01319	-0.314	1e-06
LM03680	-0.3101	3.1e-05
LM02900	-0.3099	0.000289
LM02048	-0.3076	7e-06
LM00465	-0.3021	0.001084
LM06385	-0.3004	0
LM01926	-0.2937	0.000278
LM00666	-0.2859	0.000374
LM01464	-0.2856	7.5e-05
LM04616	-0.2799	4.9e-05
LM00394	-0.2765	2.8e-05	Q24306	Apoptosis 1 inhibitor
LM04853	-0.2757	3e-05
LM03816	-0.274	0.000356	P30352	Serine/arginine-rich splicing factor 2
LM03679	-0.269	9.4e-05	P30352	Serine/arginine-rich splicing factor 2
LM07480	0.2644	0.000878
LM04956	0.2645	0
LM07610	0.2656	0.000222
LM00359	0.2683	0.000536
LM06299	0.273	0.000132
LM08346	0.2767	1.3e-05
LM00578	0.2814	0.001165
LM07235	0.2823	0.000325
LM06325	0.2861	2.8e-05	P79942	Nocturnin
LM01200	0.2886	0.000735
LM02438	0.2939	0
LM00194	0.2947	0.000857
LM02560	0.297	9.2e-05	Q9NY64	Solute carrier family 2, facilitated glucose transporter member 8
LM06492	0.3044	0	P14142	Solute carrier family 2, facilitated glucose transporter member 4
LM03826	0.3076	0.001209	P81225	Cuticle protein 21
LM06736	0.3182	0
LM03192	0.3184	2.2e-05
LM06258	0.3219	0.000121
LM01503	0.3221	3e-05	P18870	Transcription factor AP-1
LM03428	0.323	4.5e-05	P48735	Isocitrate dehydrogenase [NADP], mitochondrial
LM01032	0.3257	0.000101
LM00427	0.326	0.000399
LM03833	0.3263	0.000702	P15428	15-hydroxyprostaglandin dehydrogenase [NAD(+)]
LM00851	0.3266	6.5e-05
LM03142	0.3333	0.000168	Q8VHC3	Selenoprotein M
LM04596	0.3378	7e-05
LM00619	0.3387	0	P41496	Fatty acid-binding protein, muscle
LM02398	0.3392	8e-06	Q9JIF3	Solute carrier family 2, facilitated glucose transporter member 8
LM06633	0.3412	0.000523
LM02032	0.3531	0.000637
LM03695	0.3587	0.001009	Q9VBV3	Protein takeout
LM04901	0.3591	0	Q04467	Isocitrate dehydrogenase [NADP], mitochondrial
LM00748	0.3657	6.4e-05
LM01933	0.3707	0	Q9NFT7	Hexokinase type 2
LM07103	0.3715	0	Q16877	6-phosphofructo-2-kinase/fructose-2,6-bisphosphatase 4
LM05458	0.3816	4e-05
LM05155	0.3854	0.000118	P00504	Aspartate aminotransferase, cytoplasmic
LM03219	0.3874	6.8e-05
LM01107	0.4022	0	Q24523	Protein bunched, class 2/F/G isoform
LM08989	0.4041	2e-06	P35501	Esterase E4
LM00955	0.4119	0.001042	O44252	Protein rolling stone
LM07250	0.421	0	P04694	Tyrosine aminotransferase
LM00089	0.422	7e-06	Q27888	L-lactate dehydrogenase
LM08987	0.4239	0
LM02440	0.4246	0
LM00884	0.43	0
LM01485	0.43	0
LM01022	0.4378	0
LM08821	0.4396	1e-06	P35501	Esterase E4
LM04785	0.4542	0
LM02383	0.4548	0
LM03354	0.4549	1e-06
LM01166	0.4565	1e-06	Q95028	L-lactate dehydrogenase
LM04311	0.465	0.000888	Q14624	Inter-alpha-trypsin inhibitor heavy chain H4
LM03496	0.4676	8.5e-05
LM05086	0.5049	0
LM03958	0.5079	0.000254
LM01851	0.5723	0.000167
LM03932	0.5851	0.00026
LM03062	0.5913	2.8e-05
LM03309	0.6318	0.000738	Q9W1C9	Ejaculatory bulb-specific protein 3
LM03414	0.6447	1.9e-05	P82886	Putative beta-carotene-binding protein
LM08975	0.6482	0.000278
LM04991	0.7119	0.000895
LM03539	0.7248	0
LM00684	0.7273	0.001178	Q02942	Transferrin
LM04921	0.7945	0.000462
LM00271	0.8254	3e-06	Q9W1C9	Ejaculatory bulb-specific protein 3
LM02042	0.8448	0
LM03320	0.924	3e-06
LM04312	1.0697	1.2e-05	P35501	Esterase E4
LM03749	1.0759	0	Q99541	Perilipin-2
LM03042	1.4743	0
