# Supplementary material for: Efficient utilization of aerobic metabolism helps Tibetan locusts conquer hypoxia
Source: BMC Genomics. 2013 Sep 18;14:631. doi: 10.1186/1471-2164-14-631 (PMC3852963; doi:10.1186/1471-2164-14-631)
Supplement: Additional file 5 — PCR primes used in this study. Primers used in RT-qPCR and RNAi were listed. [file 1471-2164-14-631-S5.xls]

## Sheet: Sheet1
Additional file 5: PCR primes used in this study
Primers for RT-qPCR validating microarray results
	ProbeID	GeneName	Forward Primer	Reverse Primer
	LM00986	BJHSP1	CGTAGTAGTCCTCGTTGATGG	CGTGAATACCCTGGAGAAAA
	LM02167	carboxylesterase	GGATGAGGCTATCAGGAAG	ATGGCATACACCCAAGTC
	LM03211	Hsp20	AGAGGGAACTGATGGGTGG	TGTTGGGTGAATTGCTGGT
	LM00361	Hsc70-3	CCATCTCGTGGTATAAATCCT	CATCGGTCTTTCCCCTTC
	LM03325	serine protease inhibitor	GAGTACCCAGCAGCGAAGA	AGGATAAAGCGTGAGGAGCA
	LM03601	Prenylcysteine oxidase	AGCATCCCCACAGTATCGT	CATTCCACTTGCAGCCCAT
	LM03749	Adipophilin	TTATGTCGCTCCCAGTTGT	TCAGCCGTTGATAGTGTCC
	LM00571	Aconitase	CATACCAGGCTCCTCCATCA	AGGTCCTTTCCATCCCACA
	LM01933	Hexokinase type 2	GATTCACCTTCAGTTTCCCT	TCCTGGCTAGAGCATCTTTT
	LM01166	L-lactate dehydrogenase	GGGGAGACAAGGTGGGACT	GGAACCGAAAACGAGATGAA
Primers for RNAi
		Primers	Primer sequences
		PDHE1bF1	GATGGAGCATACAAAG
		PDHE1bR1T7*	GGATCCTAATACGACTCACTATAGGTTCTGAAGAGTAGGGA
		PDHE1bF1T7	GGATCCTAATACGACTCACTATAGGGATGGAGCATACAAAG
		PDHE1bR1	TTCTGAAGAGTAGGGA
		PDHE1bF2	GTGAGCAGAGCGACAA
		PDHE1bR2T7	GGATCCTAATACGACTCACTATAGGAATAAGTAGCCAGAGGTT
		PDHE1bF2T7	GGATCCTAATACGACTCACTATAGGGTGAGCAGAGCGACAA
		PDHE1bR2	AATAAGTAGCCAGAGGTT
		* T7 promoter sequence was catenated to the gene-specific primers to produce double-stranded cDNA for in vitro transcription.
Primers fro amplifying PDHE1beta sequences
		Primers	Primer sequences
		fPDHE1BF	GTCTTGCGTCCTTGGGTTA
		fPDHE1BR	GTTTGTCGCTCTGCTCACT
